# Supplementary material for: Landscape Analysis of COL6A1, COL6A2, and COL6A3 Pathogenic Variants in a Large Italian Cohort Presenting with Collagen VI-Related Myopathies: A Nationwide Report
Source: Biomolecules. 2025 Oct 8;15(10):1426. doi: 10.3390/biom15101426 (PMC12564197; doi:10.3390/biom15101426)
Supplement: Supplementary file 1 [file biomolecules-15-01426-s001.zip]

Archive with 1 entries (1 files):
- biomolecules-3788021-supplementary.pdf
